# Supplementary material for: Molecular Dynamics Investigation of Clustering in Aqueous Glycine Solutions
Source: J Phys Chem B. 2022 Jun 21;126(25):4711–22. doi: 10.1021/acs.jpcb.2c01975 (PMC9251761; doi:10.1021/acs.jpcb.2c01975)
Supplement: Supplementary file 1 — jp2c01975_si_001.zip [file jp2c01975_si_001.zip]

Archive with 3 entries (3 files):
- GLA.pdf
- GLC.pdf
- GLZ.pdf
